# Supplementary material for: The CDK1-Related lncRNA and CXCL8 Mediated Immune Resistance in Lung Adenocarcinoma
Source: Cells. 2022 Aug 29;11(17):2688. doi: 10.3390/cells11172688 (PMC9454767; doi:10.3390/cells11172688)
Supplement: Supplementary file 1 [file cells-11-02688-s001.zip]

Archive with 3 entries (3 files):
- supplementary Table S1.xlsx
- supplementary Table S2.xlsx
- supplementary Table S3.xlsx
