# Supplementary material for: The CDK1-Related lncRNA and CXCL8 Mediated Immune Resistance in Lung Adenocarcinoma
Source: Cells. 2022 Aug 29;11(17):2688. doi: 10.3390/cells11172688 (PMC9454767; doi:10.3390/cells11172688)
Supplement: Supplementary file 1 [file cells-11-02688-s001.zip › supplementary Table S2.xlsx]

## Sheet: Sheet1
Supplementary Table S2: Basic information of patients used to verify the expression levels of CDK1 and LINC00261.
No.	Gender	Age	T stage	N stage	M stage	Smoker	Race
1	female	59	T1	N0	M0	No	Asian
2	female	51	T1	N0	M0	No	Asian
3	male	36	T1	N0	M0	Yes	Asian
4	female	60	T2	N0	M0	No	Asian
5	female	66	T4	N2	M0	No	Asian
6	female	47	T1	N0	M0	No	Asian
