# Supplementary material for: The CDK1-Related lncRNA and CXCL8 Mediated Immune Resistance in Lung Adenocarcinoma
Source: Cells. 2022 Aug 29;11(17):2688. doi: 10.3390/cells11172688 (PMC9454767; doi:10.3390/cells11172688)
Supplement: Supplementary file 1 [file cells-11-02688-s001.zip › supplementary Table S3.xlsx]

## Sheet: Sheet1
							Characteristic	no. (%)
No.	Sex	Age	PS score	Stage			n	17
1	female	44	1	T1N2M0			T stage,
2	male	65	1	T3N0M0			T1	4 (18.2%)
3	male	59	1	T2N1m0			T2	8(25.3%)
4	male	68	1	T3N2m0			T3	3 (3.9%)
							T4	0()
5	male	64	1	T2NxM1			Tx	2 (2.5%)
6	male	62	1	T2N3M1			N stage, n (%)
7	male	65	1	TxNxM1			N0	5 (36.5%)
8	male	56	1	T2N0M1			N1	1 (7.8%)
9	female	41	1	T2N2M0			N2	5 (5.2%)
10	male	69	1	T3N2M0			N3	6 (0.2%)
11	female	62	1	T1NXM1			M stage, n (%)
12	male	70	1	T2N2m0			M0	8 (46.3%)
13	male	60	1	T2aN0M0			M1	9 (2.7%)
14	female	75	1	T1N0M1			Gender, n (%)
15	male	58	1	T1N0M1			Female	4 (27.1%)
16	male	50	2	T2N3M1			Male	13 (22.8%)
17	male	49	2	TxN3M1			Race, n (%)
							Asian	17 (0.4%)
				Characteristic	Low expression of CXCL8
				n	256		Age, n (%)
				T stage, n (%)			<=65	11 (22.1%)
				T1	93 (18.2%)		>65	6(27.7%)
				T2	129 (25.3%)		Smoker, n (%)
				T3	20 (3.9%)		YES	10
				T4	13 (2.5%)		NO	7
				N stage, n (%)
				N0	183 (36.5%)
				N1	39 (7.8%)
				N2	26 (5.2%)
				N3	1 (0.2%)
				M stage, n (%)
				M0	171 (46.3%)
				M1	10 (2.7%)
				Gender, n (%)
				Female	139 (27.1%)
				Male	117 (22.8%)
				Race, n (%)
				Asian	2 (0.4%)
				Black or African American	26 (5.8%)
				White	197 (44.2%)
				Age, n (%)
				<=65	109 (22.1%)
				>65	137 (27.7%)
				Smoker, n (%)

## Sheet: Sheet2
Supplementary Table S3: Basic information of patients used to measure IL levels.
Characteristic	no. (%)	Characteristic	no. (%)
T stage		Gender
T1	4 (23.5%)	Female	4 (23.5%)
T2	8(47.1%)	Male	13 (76.5%)
T3	3 (17.6%)
T4	0(0%)	Race
Tx	2 (11.8%)	Asian	17 (100%)
N stage
N0	5 (29.4%)	Age
N1	1 (5.9%)	<=65	11 (64.7%)
N2	5 (29.4%)	>65	6(35.3%)
N3	6 (35.3%)
M stage		Smoker
M0	8 (47.1%)	Yes	10(58.8%)
M1	9 (52.9%)	No	7(41.2%)
		Total	17（100%）
